# Supplementary material for: FAM83H Expression Is Associated with Tumor-Infiltrating PD1-Positive Lymphocytes and Predicts the Survival of Breast Carcinoma Patients
Source: Diagnostics (Basel). 2023 Sep 15;13(18):2959. doi: 10.3390/diagnostics13182959 (PMC10529262; doi:10.3390/diagnostics13182959)
Supplement: Supplementary file 1 [file diagnostics-13-02959-s001.zip]

Archive with 1 entries (1 files):
- diagnostics-2576027-supplementary.pdf
